# Supplementary material for: Engaging Learners Through Modules in Quality Improvement and Patient Safety
Source: MedEdPORTAL. 2016 Oct 13;12:10482. doi: 10.15766/mep_2374-8265.10482 (PMC6440404; doi:10.15766/mep_2374-8265.10482)
Supplement: Supplementary file 1 — A. Instructor's Guide.docx B. PowerPoint Talking Points.docx C. Knowledge Survey.docx D. Attitude Survey Questions.docx E. Fundamentals of QI.pptx F. Fundamentals of Patient Safety.ppt G. Evidence-Based Practice and QI Improvement Research.pptx H. QI and PS Potpourri.pptx [file mep-12-10482-s001.zip]

Archive with 9 entries (9 files):
- H. QI and PS Potpourri.pptx
- _Educational Summary Report_10482.pdf
- A. Instructor's Guide.docx
- B. PowerPoint Talking Points.docx
- C. Knowledge Survey.docx
- D. Attitude Survey Questions.docx
- E. Fundamentals of QI.pptx
- F. Fundamentals of Patient Safety.ppt
- G. Evidence-Based Practice and QI Improvement Research.pptx
